# Supplementary material for: Information Survey on the Use of Complementary and Alternative Medicine
Source: Medicina (Kaunas). 2022 Jan 14;58(1):125. doi: 10.3390/medicina58010125 (PMC8781067; doi:10.3390/medicina58010125)
Supplement: Supplementary file 1 [file medicina-58-00125-s001.zip]

Archive with 1 entries (1 files):
- medicina-1448954-supplementary.pdf
